# Supplementary material for: Unraveling the Toxicity of a Non-Microcystin-Producing Strain (CCIBt3106) of Microcystis aeruginosa: Ecotoxicological Effects on Aquatic Invertebrates
Source: Toxins (Basel). 2025 Jun 24;17(7):321. doi: 10.3390/toxins17070321 (PMC12299722; doi:10.3390/toxins17070321)
Supplement: Supplementary file 1 [file toxins-17-00321-s001.zip]

Archive with 1 entries (1 files):
- toxins-3650062-supplementary.pdf
